# Supplementary material for: De Novo Development of Mitochondria-Targeted Molecular Probes Targeting Pink1
Source: Int J Mol Sci. 2022 May 28;23(11):6076. doi: 10.3390/ijms23116076 (PMC9181014; doi:10.3390/ijms23116076)
Supplement: Supplementary file 1 [file ijms-23-06076-s001.zip]

Archive with 1 entries (1 files):
- Ben-Uliel-Supp.xlsx
