# Supplementary material for: De Novo Development of Mitochondria-Targeted Molecular Probes Targeting Pink1
Source: Int J Mol Sci. 2022 May 28;23(11):6076. doi: 10.3390/ijms23116076 (PMC9181014; doi:10.3390/ijms23116076)
Supplement: Supplementary file 1 [file ijms-23-06076-s001.zip › Ben-Uliel-Supp.xlsx]

## Sheet: Report_CVP198_hPINK1_DMTMM
DMTMM cross-links identified from CVP-198 and h-PINK1
O' - oxydized methionine ; 'Z' - N-terminal ; 'z' - acetylated N-terminal ; 'U' - hydrolyzed cross-linker ; 'J' - ammonium + hydrolyzed cross-linker.
Protein 1	Protein 2	Residue Number 1	Residue Number 2	XL fragmentation score	Charge	Peptide 1	Peptide 2	ΔM [ppm]	M/Z	Raw File	Monoisotopic Err
hPINK1	hPINK1	42	47	1.13	5	VTVJHPDK-7	LJEKFPQVAATGDGPDIIFWAHDR-4	2.6	779.984	2021_12_19_01_hPink_pep198_1to100_DMTMM_p4	0
hPINK1	hPINK1	0	279	1.12	4	ZMKIEEGK-1	EFLENYLLTDEGLEAVNK-1	3.8	728.874	2021_12_19_01_hPink_pep198_1to100_DMTMM_p4	0
CVP198	hPINK1	11	279	1.05	5	MVLVULKGGYGR-7	EFLENYLLTDEGLEAVNKDKPLGAVALK-1	4.5	904.486	2021_12_19_01_hPink_pep198_1to100_DMTMM_p4	1
hPINK1	hPINK1	15	18	1.04	4	ZMKIEEGKLVIWINGDK-16	GYNGLAEVGKK-2	3.2	748.414	2021_12_19_01_hPink_pep198_1to100_DMTMM_p4	1
hPINK1	hPINK1	42	47	1.02	6	FEKDTGIKVTVEHPDK-15	LEEKFPQVAATGDGPDIIFWAHDR-4	-0.3	756.887	2021_12_19_01_hPink_pep198_1to100_DMTMM_p4	0
hPINK1	hPINK1	83	91	1	4	FGGYAQSGLLAJITPDK-16	AFQUKLYPFTWDAVR-7	-2.2	971.476	2021_12_19_01_hPink_pep198_1to100_DMTMM_p4	0
hPINK1	hPINK1	173	177	0.98	5	SALMFNLQEPYFTWPLIAAUGGYAFKYENGK-28	YUIKDVGVDNAGAK-1	2.1	1053.91	2021_12_19_01_hPink_pep198_1to100_DMTMM_p4	0
hPINK1	hPINK1	42	47	0.92	5	UTGIKVTVEHPDK-12	LEJKFPQVAATGDGPDIIFWAHDR-4	1.1	883.24	2021_12_19_01_hPink_pep198_1to100_DMTMM_p4	2
hPINK1	hPINK1	785	790	0.91	6	VAANVLHLSLWGEHILALKNLK-19	LDKMVGWLLQQSAATLLANRLTEK-2	5.4	854.495	2021_12_19_01_hPink_pep198_1to100_DMTMM_p4	2
hPINK1	hPINK1	271	279	0.89	6	GQPSKPFVGVLSAGINAASPNKJLAK-19	EFLENYLLTDEGLEAVNKUKPLGAVALK-1	1.7	989.195	2021_12_19_01_hPink_pep198_1to100_DMTMM_p4	1
hPINK1	hPINK1	279	531	0.87	5	EFLENYLLTDEGLEAVNK-1	GPKQLAPHPNIIR-3	3.6	704.582	2021_12_19_01_hPink_pep198_1to100_DMTMM_p4	0
hPINK1	hPINK1	816	820	0.87	5	LTEKCCVETK-8	MKMLFLANLECETLCQAALLLCSWRAAL-2	-0.3	915.855	2021_12_19_01_hPink_pep198_1to100_DMTMM_p4	0
CVP198	hPINK1	9	298	0.86	5	MVLVDLK-5	EFLENYLLTDEGLEAVNKDKPLGAVALK-20	4.4	778.431	2021_12_19_01_hPink_pep198_1to100_DMTMM_p4	0
hPINK1	hPINK1	0	39	0.86	5	ZMKIEEGKLVIWINGDK-1	VTVEHPDKLEEK-4	1.4	656.357	2021_12_19_01_hPink_pep198_1to100_DMTMM_p4	0
hPINK1	hPINK1	168	178	0.86	4	SALMFNLQJPYFTWPLIAADGGYAFK-23	YJNGKYDIK-7	0.4	1085.52	2021_12_19_01_hPink_pep198_1to100_DMTMM_p4	0
CVP198	hPINK1	9	306	0.82	5	MVLVDLK-5	DKPLGAVALKSYEEELVKDPR-10	3.8	631.956	2021_12_19_01_hPink_pep198_1to100_DMTMM_p4	0
hPINK1	hPINK1	279	298	0.82	4	EFLENYLLTDEGLEAVNK-1	DKPLGAVALK-2	2.7	773.168	2021_12_19_01_hPink_pep198_1to100_DMTMM_p4	0
hPINK1	hPINK1	79	103	0.8	5	FGGYAQSGLLAEITPDK-12	YNGKLIAYPIAVEALSLIYNKDLLPNPPK-4	-3.3	996.342	2021_12_19_01_hPink_pep198_1to100_DMTMM_p4	2
CVP198	hPINK1	9	402	0.79	4	MVLVDLK-5	SKPGPDPLDTRR-2	3.8	535.053	2021_12_19_01_hPink_pep198_1to100_DMTMM_p4	0
hPINK1	hPINK1	0	39	0.78	6	ZMKIEEGK-1	VTVEHPDKLEEKFPQVAATGDGPDIIFWAHDR-4	4.6	739.714	2021_12_19_01_hPink_pep198_1to100_DMTMM_p4	0
hPINK1	hPINK1	531	559	0.78	5	GPKQLAPHPNIIR-3	AFTSSVPLLPGALVDYPUVLPSR-15	3.2	796.042	2021_12_19_01_hPink_pep198_1to100_DMTMM_p4	1
hPINK1	hPINK1	779	791	0.78	7	VAANVLHLSLWGEHILALK-13	NLKLDKMVGWLLQQSAATLLANRLTEK-6	2.5	732.28	2021_12_19_01_hPink_pep198_1to100_DMTMM_p4	0
hPINK1	hPINK1	215	223	0.76	5	NKHMNADTUYSIAEAAFNK-14	GETAMTINGPWAWSNIUTSKVNYGVTVLPTFK-3	2.8	1180.57	2021_12_19_01_hPink_pep198_1to100_DMTMM_p4	2
hPINK1	hPINK1	215	223	0.76	4	HMNADTUYSIAEAAFNK-12	GETAMTINGPWAWSNIUTSKVNYGVTVLPTFK-3	-2.6	1414.91	2021_12_19_01_hPink_pep198_1to100_DMTMM_p4	2
hPINK1	hPINK1	279	402	0.76	4	EFLENYLLTDEGLEAVNK-1	SKPGPDPLDTR-2	2.2	815.916	2021_12_19_01_hPink_pep198_1to100_DMTMM_p4	0
CVP198	hPINK1	9	120	0.75	4	MVLVDLK-5	LIAYPIAVEALSLIYNKDLLPNPPK-17	3.3	892.274	2021_12_19_01_hPink_pep198_1to100_DMTMM_p4	2
hPINK1	hPINK1	165	252	0.75	5	SALMFNLQJPYFTWPLIAADGGYAFK-20	VNYGVTVLPTFKGQPSKPFVGVLSAGINAASPNK-12	2.5	1306.88	2021_12_19_01_hPink_pep198_1to100_DMTMM_p4	2
hPINK1	hPINK1	402	419	0.75	4	SKPGPDPLDTRR-2	LEJYLIGQSIGK-2	-0.4	702.872	2021_12_19_01_hPink_pep198_1to100_DMTMM_p4	0
hPINK1	hPINK1	0	279	0.74	5	ZMKIEEGKLVIWINGDK-1	EFLENYLLTDEGLEAVNK-1	0.9	791.618	2021_12_19_01_hPink_pep198_1to100_DMTMM_p4	3
hPINK1	hPINK1	121	129	0.74	5	LIAYPIAVEALSLIYNKDLLPNPPK-18	TWEEIPALDKELK-1	2.1	864.889	2021_12_19_01_hPink_pep198_1to100_DMTMM_p4	2
CVP198	hPINK1	9	220	0.73	5	MVLVDLK-5	HMNADTDYSIAEAAFNKGETAMTINGPWAWSNIDTSK-17	-2.3	972.064	2021_12_19_01_hPink_pep198_1to100_DMTMM_p4	0
hPINK1	hPINK1	279	531	0.72	6	EFLENYLLTDEGLEAVNK-1	RGPKQLAPHPNIIR-4	-0.8	613.334	2021_12_19_01_hPink_pep198_1to100_DMTMM_p4	0
CVP198	hPINK1	11	420	0.71	4	MVLVDLKGGYGR-7	LJEYLIGQSIGK-3	3.3	695.125	2021_12_19_01_hPink_pep198_1to100_DMTMM_p4	0
hPINK1	hPINK1	505	531	0.71	6	MMWNISAGSSSEAILNTMSQELVPASR-21	RGPKQLAPHPNIIR-4	1.1	749.059	2021_12_19_01_hPink_pep198_1to100_DMTMM_p4	1
hPINK1	hPINK1	402	419	0.7	4	SKPGPDPLDTR-2	LEEYLIGQSIGK-2	2.4	629.59	2021_12_19_01_hPink_pep198_1to100_DMTMM_p4	2

## Sheet: Report_CVP198_hPINK1_K-K_BS3
BS3 cross-links identified from CVP-198 and h-PINK1
O' - oxydized methionine ; 'Z' - N-terminal ; 'z' - acetylated N-terminal ; 'U' - hydrolyzed cross-linker ; 'J' - ammonium + hydrolyzed cross-linker.
Protein 1	Protein 2	Residue Number 1	Residue Number 2	XL fragmentation score	Charge	Peptide 1	Peptide 2	ΔM [ppm]	M/Z	Spectrum	Retention Time [sec]	Raw File	Monoisotopic Err
hPINK1	hPINK1	26	30	1.14	4	LVIWINGDKGYNGLAEVGKK-19	FEKDTGIK-3	-1	812.944	6210	2574	2021_12_14_06_hPink_pep198_1to10_BS3_p4	0
CVP198	CVP198	11	11	1.08	4	MVLVDLKGGYGR-7	MVLVDLKGGYGR-7	2	688.88	7168	3965	2021_12_14_06_hPink_pep198_1to10_BS3_p4	0
CVP198	hPINK1	11	531	1.08	4	MVLVDLKGGYGR-7	GPKQLAPHPNIIR-3	0.2	722.161	6047	2345	2021_12_14_06_hPink_pep198_1to10_BS3_p4	0
hPINK1	hPINK1	103	176	1.08	6	YNGKLIAYPIAVEALSLIYNKDLLPNPPK-4	YENGKYDIKDVGVDNAGAK-5	3.8	904.321	8191	5457	2021_12_14_06_hPink_pep198_1to10_BS3_p4	0
hPINK1	hPINK1	484	531	0.98	4	APGAPAFPLAIKMMWNISAGSSSEAILNTMSQELVPASR-12	GPKQLAPHPNIIR-3	-2.6	1406.24	8593	6044	2021_12_14_06_hPink_pep198_1to10_BS3_p4	0
CVP198	hPINK1	11	818	0.95	4	MVLVDLKGGYGR-7	CCVETKMK-6	-1.4	625.816	5871	2095	2021_12_14_06_hPink_pep198_1to10_BS3_p4	0
hPINK1	hPINK1	84	306	0.95	6	FGGYAQSGLLAEITPDKAFQDK-17	DKPLGAVALKSYEEELVKDPR-10	1.2	809.26	7365	4253	2021_12_14_06_hPink_pep198_1to10_BS3_p4	0
hPINK1	hPINK1	103	176	0.95	5	YNGKLIAYPIAVEALSLIYNK-4	YENGKYDIKDVGVDNAGAK-5	-0.4	910.081	8056	5261	2021_12_14_06_hPink_pep198_1to10_BS3_p4	0
hPINK1	hPINK1	103	531	0.95	6	YNGKLIAYPIAVEALSLIYNKDLLPNPPK-4	GPKQLAPHPNIIR-3	-1.4	801.791	7969	5136	2021_12_14_06_hPink_pep198_1to10_BS3_p4	0
hPINK1	hPINK1	402	723	0.93	6	SKPGPDPLDTRR-2	ADAWAVGAIAYEIFGLVNPFYGQGKAHLESR-25	1.9	805.253	8527	5947	2021_12_14_06_hPink_pep198_1to10_BS3_p4	0
CVP198	hPINK1	11	402	0.92	5	MVLVDLKGGYGR-7	SKPGPDPLDTRR-2	1.1	557.504	5924	2169	2021_12_14_06_hPink_pep198_1to10_BS3_p4	0
CVP198	hPINK1	11	584	0.92	4	MVLVDLKGGYGR-7	TLFLVMKNYPCTLR-7	0.9	800.933	7501	4452	2021_12_14_06_hPink_pep198_1to10_BS3_p4	0
hPINK1	hPINK1	84	306	0.91	6	FGGYAQSGLLAEITPDKAFQDKLYPFTWDAVR-17	DKPLGAVALKSYEEELVKDPR-10	0.2	1017.36	7894	5025	2021_12_14_06_hPink_pep198_1to10_BS3_p4	0
CVP198	hPINK1	11	761	0.9	4	MVLVDLKGGYGR-7	EASKRPSAR-4	-0.2	612.337	5113	1120	2021_12_14_06_hPink_pep198_1to10_BS3_p4	0
hPINK1	hPINK1	531	584	0.89	4	GPKQLAPHPNIIR-3	TLFLVMKNYPCTLR-7	-0.4	834.214	6421	2885	2021_12_14_06_hPink_pep198_1to10_BS3_p4	0
hPINK1	hPINK1	0	274	0.88	5	ZMKIEEGK-1	GQPSKPFVGVLSAGINAASPNKELAK-22	1.2	711.19	5924	2170	2021_12_14_06_hPink_pep198_1to10_BS3_p4	0
hPINK1	hPINK1	402	531	0.88	5	SKPGPDPLDTRR-2	GPKQLAPHPNIIR-3	1	584.13	4962	935	2021_12_14_06_hPink_pep198_1to10_BS3_p4	0
hPINK1	hPINK1	128	327	0.87	4	DLLPNPPKTWEEIPALDK-8	IAATMENAQKGEIMPNIPQMSAFWYAVR-10	-2.5	1346.43	8549	5980	2021_12_14_06_hPink_pep198_1to10_BS3_p4	2
hPINK1	hPINK1	531	812	0.87	5	GPKQLAPHPNIIR-3	LTEKCCVETK-4	0.4	569.908	4812	767	2021_12_14_06_hPink_pep198_1to10_BS3_p4	0
hPINK1	hPINK1	723	818	0.87	5	ADAWAVGAIAYEIFGLVNPFYGQGKAHLESR-25	CCVETKMK-6	0.4	909.452	8651	6130	2021_12_14_06_hPink_pep198_1to10_BS3_p4	0
CVP198	hPINK1	11	30	0.86	4	MVLVDLKGGYGR-7	KFEKDTGIK-4	-5.2	628.345	5790	1983	2021_12_14_06_hPink_pep198_1to10_BS3_p4	0
CVP198	hPINK1	11	451	0.86	4	MVLVDLKGGYGR-7	GCSAAVYEATMPTLPQNLEVTKSTGLLPGR-22	-5.2	1152.34	7649	4670	2021_12_14_06_hPink_pep198_1to10_BS3_p4	0
hPINK1	hPINK1	89	306	0.86	5	AFQDKLYPFTWDAVR-5	DKPLGAVALKSYEEELVKDPR-10	-0.3	871.059	7487	4431	2021_12_14_06_hPink_pep198_1to10_BS3_p4	0
CVP198	hPINK1	11	103	0.85	5	MVLVDLKGGYGR-7	YNGKLIAYPIAVEALSLIYNKDLLPNPPK-4	3.4	935.326	8826	6380	2021_12_14_06_hPink_pep198_1to10_BS3_p4	0
CVP198	hPINK1	11	30	0.85	4	MVLVDLKGGYGR-7	FEKDTGIK-3	-1.5	596.323	6166	2508	2021_12_14_06_hPink_pep198_1to10_BS3_p4	0
hPINK1	hPINK1	531	531	0.85	5	GPKQLAPHPNIIR-3	GPKQLAPHPNIIR-3	-0.2	604.957	5183	1212	2021_12_14_06_hPink_pep198_1to10_BS3_p4	2
hPINK1	hPINK1	103	402	0.84	4	YNGKLIAYPIAVEALSLIYNK-4	SKPGPDPLDTR-2	-2.1	919.001	8345	5681	2021_12_14_06_hPink_pep198_1to10_BS3_p4	0
hPINK1	hPINK1	138	203	0.84	5	TWEEIPALDKELK-10	NKHMNADTDYSIAEAAFNK-2	-2.6	770.578	6731	3328	2021_12_14_06_hPink_pep198_1to10_BS3_p4	0
hPINK1	hPINK1	451	531	0.84	5	GCSAAVYEATMPTLPQNLEVTKSTGLLPGR-22	GPKQLAPHPNIIR-3	-2.8	949.106	6820	3457	2021_12_14_06_hPink_pep198_1to10_BS3_p4	2
hPINK1	hPINK1	120	314	0.83	5	LIAYPIAVEALSLIYNKDLLPNPPK-17	SYEEELVKDPR-8	0.5	854.27	8810	6356	2021_12_14_06_hPink_pep198_1to10_BS3_p4	0
hPINK1	hPINK1	402	531	0.83	5	SKPGPDPLDTR-2	GPKQLAPHPNIIR-3	-1.8	552.908	5259	1289	2021_12_14_06_hPink_pep198_1to10_BS3_p4	0
hPINK1	hPINK1	723	812	0.83	5	ADAWAVGAIAYEIFGLVNPFYGQGKAHLESR-25	LTEKCCVETK-4	0.7	952.08	8625	6091	2021_12_14_06_hPink_pep198_1to10_BS3_p4	1
hPINK1	hPINK1	791	812	0.83	4	LDKMVGWLLQQSAATLLANR-3	LTEKCCVETK-4	-0.2	908.977	7832	4935	2021_12_14_06_hPink_pep198_1to10_BS3_p4	0
CVP198	hPINK1	11	274	0.82	5	MVLVDLKGGYGR-7	GQPSKPFVGVLSAGINAASPNKELAK-22	-0.8	805.844	6838	3483	2021_12_14_06_hPink_pep198_1to10_BS3_p4	0
CVP198	hPINK1	11	306	0.82	5	MVLVDLKGGYGR-7	DKPLGAVALKSYEEELVKDPR-10	0.3	761.216	6995	3709	2021_12_14_06_hPink_pep198_1to10_BS3_p4	0
CVP198	hPINK1	11	812	0.82	4	MVLVDLKGGYGR-7	LTEKCCVETK-4	-0.8	678.85	5809	2010	2021_12_14_06_hPink_pep198_1to10_BS3_p4	0
hPINK1	hPINK1	103	402	0.82	5	YNGKLIAYPIAVEALSLIYNKDLLPNPPK-4	SKPGPDPLDTR-2	0	910.704	8433	5810	2021_12_14_06_hPink_pep198_1to10_BS3_p4	2
hPINK1	hPINK1	296	314	0.82	5	EFLENYLLTDEGLEAVNKDKPLGAVALK-18	SYEEELVKDPR-8	-0.3	919.08	7364	4252	2021_12_14_06_hPink_pep198_1to10_BS3_p4	0
hPINK1	hPINK1	531	820	0.82	5	GPKQLAPHPNIIR-3	MKMLFLANLECETLCQAALLLCSWR-2	-1.8	930.887	8746	6264	2021_12_14_06_hPink_pep198_1to10_BS3_p4	1
hPINK1	hPINK1	0	531	0.81	4	ZMUIEEGK-1	GPKQLAPHPNIIR-3	0.7	642.862	5975	2243	2021_12_14_06_hPink_pep198_1to10_BS3_p4	0
hPINK1	hPINK1	176	531	0.81	6	YENGKYDIKDVGVDNAGAK-5	GPKQLAPHPNIIR-3	0.9	606.491	5346	1397	2021_12_14_06_hPink_pep198_1to10_BS3_p4	0
CVP198	hPINK1	11	298	0.8	5	MVLVDLKGGYGR-7	EFLENYLLTDEGLEAVNKDKPLGAVALK-20	0.5	907.69	7835	4939	2021_12_14_06_hPink_pep198_1to10_BS3_p4	0
hPINK1	hPINK1	84	531	0.8	6	FGGYAQSGLLAEITPDKAFQDKLYPFTWDAVR-17	GPKQLAPHPNIIR-3	-2.2	864.624	7457	4388	2021_12_14_06_hPink_pep198_1to10_BS3_p4	0
hPINK1	hPINK1	103	274	0.8	5	YNGKLIAYPIAVEALSLIYNKDLLPNPPK-4	GQPSKPFVGVLSAGINAASPNKELAK-22	-2.1	1190.06	8367	5713	2021_12_14_06_hPink_pep198_1to10_BS3_p4	1
hPINK1	hPINK1	16	298	0.79	4	LVIWINGDKGYNGLAEVGK-9	DKPLGAVALK-2	2	799.453	7143	3929	2021_12_14_06_hPink_pep198_1to10_BS3_p4	0
hPINK1	hPINK1	785	791	0.79	5	VAANVLHLSLWGEHILALKNLK-19	LDKMVGWLLQQSAATLLANR-3	0.9	961.949	8650	6129	2021_12_14_06_hPink_pep198_1to10_BS3_p4	1
CVP198	hPINK1	11	314	0.78	4	MVLVDLKGGYGR-7	SYEEELVKDPR-8	0.4	703.117	6452	2931	2021_12_14_06_hPink_pep198_1to10_BS3_p4	0
CVP198	hPINK1	11	89	0.78	4	MVLVDLKGGYGR-7	AFQDKLYPFTWDAVR-5	0	826.183	7829	4931	2021_12_14_06_hPink_pep198_1to10_BS3_p4	0
hPINK1	hPINK1	128	327	0.78	5	DLLPNPPKTWEEIPALDKELK-8	IAATMENAQKGEIMPNIPQMSAFWYAVR-10	-2.3	1150.99	8316	5640	2021_12_14_06_hPink_pep198_1to10_BS3_p4	0
CVP198	hPINK1	11	531	0.77	5	MVLVDLKGGYGR-7	RGPKQLAPHPNIIR-4	-0.8	609.15	5724	1903	2021_12_14_06_hPink_pep198_1to10_BS3_p4	0
hPINK1	hPINK1	531	723	0.77	5	GPKQLAPHPNIIR-3	ADAWAVGAIAYEIFGLVNPFYGQGKAHLESR-25	0.8	986.527	8383	5736	2021_12_14_06_hPink_pep198_1to10_BS3_p4	0
hPINK1	hPINK1	120	531	0.76	5	LIAYPIAVEALSLIYNKDLLPNPPK-17	GPKQLAPHPNIIR-3	1.2	869.907	8277	5583	2021_12_14_06_hPink_pep198_1to10_BS3_p4	2
hPINK1	hPINK1	402	584	0.76	4	SKPGPDPLDTR-2	TLFLVMKNYPCTLR-7	0.6	769.657	6792	3415	2021_12_14_06_hPink_pep198_1to10_BS3_p4	0
CVP198	hPINK1	11	47	0.75	7	MVLVDLKGGYGR-7	VTVEHPDKLEEKFPQVAATGDGPDIIFWAHDR-12	0.1	724.089	7297	4155	2021_12_14_06_hPink_pep198_1to10_BS3_p4	0
hPINK1	hPINK1	26	30	0.73	6	IEEGKLVIWINGDKGYNGLAEVGKK-24	FEKDTGIK-3	2.4	635.015	6236	2612	2021_12_14_06_hPink_pep198_1to10_BS3_p4	0
hPINK1	hPINK1	176	531	0.73	5	YENGKYDIK-5	GPKQLAPHPNIIR-3	1.9	542.299	5129	1140	2021_12_14_06_hPink_pep198_1to10_BS3_p4	0
hPINK1	hPINK1	190	252	0.73	5	DVGVDNAGAKAGLTFLVDLIK-10	VNYGVTVLPTFKGQPSKPFVGVLSAGINAASPNK-12	-2.1	1143.43	8806	6351	2021_12_14_06_hPink_pep198_1to10_BS3_p4	2
hPINK1	hPINK1	402	402	0.73	4	SKPGPDPLDTR-2	SKPGPDPLDTR-2	0.6	626.327	5350	1401	2021_12_14_06_hPink_pep198_1to10_BS3_p4	0
hPINK1	hPINK1	43	531	0.71	7	VTVEHPDKLEEKFPQVAATGDGPDIIFWAHDR-8	GPKQLAPHPNIIR-3	-3.2	743.249	6583	3113	2021_12_14_06_hPink_pep198_1to10_BS3_p4	1
hPINK1	hPINK1	298	314	0.71	4	DKPLGAVALK-2	SYEEELVKDPR-8	1.3	629.094	5995	2269	2021_12_14_06_hPink_pep198_1to10_BS3_p4	0
hPINK1	hPINK1	402	812	0.71	4	SKPGPDPLDTR-2	LTEKCCVETK-4	0	647.575	4818	775	2021_12_14_06_hPink_pep198_1to10_BS3_p4	0
hPINK1	hPINK1	584	812	0.71	4	TLFLVMKNYPCTLR-7	LTEKCCVETK-4	-0.8	790.903	6310	2723	2021_12_14_06_hPink_pep198_1to10_BS3_p4	0
hPINK1	hPINK1	103	274	0.7	5	YNGKLIAYPIAVEALSLIYNK-4	GQPSKPFVGVLSAGINAASPNKELAK-22	1.2	1014.97	8283	5592	2021_12_14_06_hPink_pep198_1to10_BS3_p4	0
hPINK1	hPINK1	296	314	0.7	5	ELAKEFLENYLLTDEGLEAVNKDKPLGAVALK-22	SYEEELVKDPR-8	-0.4	1007.33	7424	4340	2021_12_14_06_hPink_pep198_1to10_BS3_p4	0
hPINK1	hPINK1	791	812	0.7	5	NLKLDKMVGWLLQQSAATLLANR-6	LTEKCCVETK-4	-0.4	798.427	8197	5466	2021_12_14_06_hPink_pep198_1to10_BS3_p4	0
hPINK1	hPINK1	120	298	0.69	5	LIAYPIAVEALSLIYNKDLLPNPPK-17	DKPLGAVALK-2	0.3	783.86	9042	6669	2021_12_14_06_hPink_pep198_1to10_BS3_p4	1
hPINK1	hPINK1	402	723	0.69	5	SKPGPDPLDTR-2	ADAWAVGAIAYEIFGLVNPFYGQGKAHLESR-25	0.6	934.881	8898	6460	2021_12_14_06_hPink_pep198_1to10_BS3_p4	0
hPINK1	hPINK1	429	531	0.69	6	LQGFRLEEYLIGQSIGKGCSAAVYEATMPTLPQNLEVTK-17	GPKQLAPHPNIIR-3	0.5	982.525	7480	4421	2021_12_14_06_hPink_pep198_1to10_BS3_p4	0
CVP198	hPINK1	11	84	0.68	5	MVLVDLKGGYGR-7	FGGYAQSGLLAEITPDKAFQDKLYPFTWDAVR-17	1.9	1011.13	8194	5463	2021_12_14_06_hPink_pep198_1to10_BS3_p4	2
hPINK1	hPINK1	103	138	0.68	6	YNGKLIAYPIAVEALSLIYNKDLLPNPPK-4	TWEEIPALDKELKAK-10	5.4	856.817	8492	5896	2021_12_14_06_hPink_pep198_1to10_BS3_p4	0
hPINK1	hPINK1	180	180	0.68	6	YENGKYDIKDVGVDNAGAK-9	YENGKYDIKDVGVDNAGAK-9	-1.6	709.349	5521	1635	2021_12_14_06_hPink_pep198_1to10_BS3_p4	2
hPINK1	hPINK1	176	402	0.68	6	YENGKYDIKDVGVDNAGAK-5	SKPGPDPLDTRR-2	0.6	589.469	5158	1179	2021_12_14_06_hPink_pep198_1to10_BS3_p4	0
hPINK1	hPINK1	484	584	0.68	4	APGAPAFPLAIKMMWNISAGSSSEAILNTMSQELVPASR-12	TLFLVMKNYPCTLR-7	-4.1	1485.01	13233	9876	2021_12_14_06_hPink_pep198_1to10_BS3_p4	0
hPINK1	hPINK1	180	584	0.67	5	YENGKYDIKDVGVDNAGAK-9	TLFLVMKNYPCTLR-7	-2.6	791.003	6650	3211	2021_12_14_06_hPink_pep198_1to10_BS3_p4	2
hPINK1	hPINK1	26	35	0.65	7	GYNGLAEVGKK-10	DTGIKVTVEHPDKLEEKFPQVAATGDGPDIIFWAHDR-5	0.4	772.971	6784	3403	2021_12_14_06_hPink_pep198_1to10_BS3_p4	0

## Sheet: Report_CVP198_tcPINK1_K-K_BS3
BS3 cross-links identified from CVP-198 and tc-PINK1
O' - oxydized methionine ; 'Z' - N-terminal ; 'z' - acetylated N-terminal ; 'U' - hydrolyzed cross-linker ; 'J' - ammonium + hydrolyzed cross-linker.
Protein 1	Protein 2	Residue Number 1	Residue Number 2	XL fragmentation score	Charge	Peptide 1	Peptide 2	ΔM [ppm]	M/Z	Spectrum	Retention Time [sec]	Raw File	Monoisotopic Err
tcPINK1	tcPINK1	842	866	1.33	4	NFNYKEGDLPK-5	LPDEVPTVIQALVANLLKR-18	2.2	888.496	8788	5758	2021_12_16_03_TcPink_pep198_1to10_BS3_p4	0
tcPINK1	tcPINK1	837	866	1.12	4	LKNFNYK-2	LPDEVPTVIQALVANLLKR-18	-0.6	788.958	8710	5647	2021_12_16_03_TcPink_pep198_1to10_BS3_p4	0
tcPINK1	tcPINK1	866	953	1.12	4	LPDEVPTVIQALVANLLKR-18	AKLANVR-2	2.1	750.203	8575	5465	2021_12_16_03_TcPink_pep198_1to10_BS3_p4	0
CVP198	tcPINK1	11	697	1.05	4	MVLVDLKGGYGR-7	NMSLFLLMKR-9	0.2	675.122	7587	4033	2021_12_16_03_TcPink_pep198_1to10_BS3_p4	0
CVP198	tcPINK1	11	456	1.05	4	MVLVDLKGGYGR-7	TQIPKNFALR-5	1.9	658.873	6589	2576	2021_12_16_03_TcPink_pep198_1to10_BS3_p4	0
tcPINK1	tcPINK1	26	30	1.04	5	LVIWINGDKGYNGLAEVGKK-19	FEKDTGIK-3	2.3	650.559	6162	1983	2021_12_16_03_TcPink_pep198_1to10_BS3_p4	0
tcPINK1	tcPINK1	425	866	1.04	4	SLIQQFCKR-8	LPDEVPTVIQALVANLLKR-18	3.2	852.241	8891	5892	2021_12_16_03_TcPink_pep198_1to10_BS3_p4	0
tcPINK1	tcPINK1	866	930	1.04	4	LPDEVPTVIQALVANLLKR-18	SFGEKFTR-5	2.2	800.206	8919	5930	2021_12_16_03_TcPink_pep198_1to10_BS3_p4	0
tcPINK1	tcPINK1	842	866	1.03	4	LJNFNYKEGDLPK-7	LPDEVPTVIQALVANLLKR-18	-0.2	987.562	8885	5883	2021_12_16_03_TcPink_pep198_1to10_BS3_p4	0
CVP198	tcPINK1	11	953	1	4	MVLVDLKGGYGR-7	AKLANVR-2	1.7	554.821	5842	1558	2021_12_16_03_TcPink_pep198_1to10_BS3_p4	0
CVP198	tcPINK1	11	866	1	4	MVLVDLKGGYGR-7	LPDEVPTVIQALVANLLKR-18	1.5	884.261	9235	6367	2021_12_16_03_TcPink_pep198_1to10_BS3_p4	0
CVP198	CVP198	11	11	1	4	MVLVDLKGGYGR-7	MVLVDLKGGYGR-7	-0.4	688.878	7149	3392	2021_12_16_03_TcPink_pep198_1to10_BS3_p4	0
tcPINK1	tcPINK1	915	925	1	4	VPTSGEILQWLLSLTTKVLCEGK-17	INNKSFGEK-4	1.4	937.26	9519	6766	2021_12_16_03_TcPink_pep198_1to10_BS3_p4	0
CVP198	tcPINK1	11	842	0.96	4	MVLVDLKGGYGR-7	NFNYKEGDLPK-5	-0.8	693.112	6403	2314	2021_12_16_03_TcPink_pep198_1to10_BS3_p4	0
CVP198	tcPINK1	11	584	0.96	5	MVLVDLKGGYGR-7	VKDDETDDNKYPFALK-2	1.7	669.346	6424	2345	2021_12_16_03_TcPink_pep198_1to10_BS3_p4	0
CVP198	tcPINK1	11	314	0.96	4	MVLVDLKGGYGR-7	SYEEELVKDPR-8	1.5	703.118	6410	2325	2021_12_16_03_TcPink_pep198_1to10_BS3_p4	0
tcPINK1	tcPINK1	592	697	0.96	4	VKDDETDDNKYPFALK-10	NMSLFLLMKR-9	2.6	822.676	7094	3311	2021_12_16_03_TcPink_pep198_1to10_BS3_p4	0
CVP198	tcPINK1	11	930	0.95	4	MVLVDLKGGYGR-7	SFGEKFTR-5	0.7	604.824	6441	2368	2021_12_16_03_TcPink_pep198_1to10_BS3_p4	0
CVP198	tcPINK1	11	925	0.95	4	MVLVDLKGGYGR-7	INNKSFGEK-4	1.6	621.086	5894	1626	2021_12_16_03_TcPink_pep198_1to10_BS3_p4	0
CVP198	tcPINK1	11	921	0.95	4	MVLVDLKGGYGR-7	VLCEGKINNK-6	2.3	655.607	5877	1603	2021_12_16_03_TcPink_pep198_1to10_BS3_p4	0
tcPINK1	tcPINK1	84	306	0.95	6	FGGYAQSGLLAEITPDKAFQDK-17	DKPLGAVALKSYEEELVKDPR-10	2.2	809.428	7311	3629	2021_12_16_03_TcPink_pep198_1to10_BS3_p4	1
tcPINK1	tcPINK1	84	306	0.94	5	FGGYAQSGLLAEITPDKAFQDKLYPFTWDAVR-17	DKPLGAVALKSYEEELVKDPR-10	0.7	1220.64	7855	4428	2021_12_16_03_TcPink_pep198_1to10_BS3_p4	0
tcPINK1	tcPINK1	103	176	0.94	6	YNGKLIAYPIAVEALSLIYNKDLLPNPPK-4	YENGKYDIKDVGVDNAGAK-5	2.2	904.32	8136	4844	2021_12_16_03_TcPink_pep198_1to10_BS3_p4	0
tcPINK1	tcPINK1	128	327	0.92	4	DLLPNPPKTWEEIPALDKELK-8	IAATMENAQKGEIMPNIPQMSAFWYAVR-10	-0.4	1438.74	8294	5069	2021_12_16_03_TcPink_pep198_1to10_BS3_p4	1
CVP198	tcPINK1	11	103	0.91	4	MVLVDLKGGYGR-7	YNGKLIAYPIAVEALSLIYNK-4	3.1	950.282	8757	5713	2021_12_16_03_TcPink_pep198_1to10_BS3_p4	0
CVP198	tcPINK1	11	30	0.9	4	MVLVDLKGGYGR-7	KFEKDTGIK-4	1.8	628.6	5725	1409	2021_12_16_03_TcPink_pep198_1to10_BS3_p4	1
CVP198	tcPINK1	11	30	0.9	4	MVLVDLKGGYGR-7	FEKDTGIK-3	1.1	596.325	6109	1909	2021_12_16_03_TcPink_pep198_1to10_BS3_p4	0
CVP198	tcPINK1	11	84	0.89	5	MVLVDLKGGYGR-7	FGGYAQSGLLAEITPDKAFQDKLYPFTWDAVR-17	2.2	1011.13	8167	4890	2021_12_16_03_TcPink_pep198_1to10_BS3_p4	2
tcPINK1	tcPINK1	103	425	0.89	5	YNGKLIAYPIAVEALSLIYNKDLLPNPPK-4	SLIQQFCKR-8	3.2	909.91	8488	5345	2021_12_16_03_TcPink_pep198_1to10_BS3_p4	1
tcPINK1	tcPINK1	425	425	0.89	4	SLIQQFCKR-8	SLIQQFCKR-8	1.2	624.837	6059	1845	2021_12_16_03_TcPink_pep198_1to10_BS3_p4	0
CVP198	tcPINK1	11	543	0.88	4	MVLVDLKGGYGR-7	IKWQYYDIDESR-2	1.6	765.895	6890	3012	2021_12_16_03_TcPink_pep198_1to10_BS3_p4	0
tcPINK1	tcPINK1	84	953	0.87	5	FGGYAQSGLLAEITPDKAFQDKLYPFTWDAVR-17	AKLANVR-2	-1.9	903.677	7579	4022	2021_12_16_03_TcPink_pep198_1to10_BS3_p4	1
tcPINK1	tcPINK1	915	930	0.87	4	VPTSGEILQWLLSLTTKVLCEGK-17	SFGEKFTR-5	-1.7	921.496	9688	7010	2021_12_16_03_TcPink_pep198_1to10_BS3_p4	2
CVP198	tcPINK1	11	176	0.86	4	MVLVDLKGGYGR-7	YENGKYDIK-5	3.1	644.34	6099	1895	2021_12_16_03_TcPink_pep198_1to10_BS3_p4	0
tcPINK1	tcPINK1	103	456	0.85	5	YNGKLIAYPIAVEALSLIYNKDLLPNPPK-4	TQIPKNFALR-5	0.1	911.318	8430	5262	2021_12_16_03_TcPink_pep198_1to10_BS3_p4	0
tcPINK1	tcPINK1	837	894	0.85	4	LKNFNYK-2	LDPEVAANVCQLFLWAPSTWLKPGLK-22	0.6	1005.04	8419	5245	2021_12_16_03_TcPink_pep198_1to10_BS3_p4	0
tcPINK1	tcPINK1	894	930	0.85	4	LDPEVAANVCQLFLWAPSTWLKPGLK-22	SFGEKFTR-5	0.3	1016.29	8622	5532	2021_12_16_03_TcPink_pep198_1to10_BS3_p4	0
CVP198	tcPINK1	11	644	0.84	6	MVLVDLKGGYGR-7	KHLPPHPNIVAIFSVFTDLIQELEGSKDLYPAALPPR-1	0.6	928.843	9275	6424	2021_12_16_03_TcPink_pep198_1to10_BS3_p4	0
tcPINK1	tcPINK1	84	103	0.84	5	FGGYAQSGLLAEITPDKAFQDKLYPFTWDAVR-17	YNGKLIAYPIAVEALSLIYNKDLLPNPPK-4	-2.1	1394.74	9135	6227	2021_12_16_03_TcPink_pep198_1to10_BS3_p4	0
tcPINK1	tcPINK1	425	456	0.84	4	SLIQQFCKR-8	TQIPKNFALR-5	1.9	626.852	6087	1878	2021_12_16_03_TcPink_pep198_1to10_BS3_p4	0
tcPINK1	tcPINK1	524	953	0.84	4	ILFGDSAPFFALVGVSIASGTGILTKEEELEGVCWEIR-26	AKLANVR-2	-1.2	1255.67	9510	6754	2021_12_16_03_TcPink_pep198_1to10_BS3_p4	0
tcPINK1	tcPINK1	543	953	0.84	4	IKWQYYDIDESR-2	AKLANVR-2	-0.5	631.836	5665	1339	2021_12_16_03_TcPink_pep198_1to10_BS3_p4	0
tcPINK1	tcPINK1	921	925	0.84	4	VLCEGKINNK-6	INNKSFGEK-4	1.1	587.814	4485	326	2021_12_16_03_TcPink_pep198_1to10_BS3_p4	0
tcPINK1	tcPINK1	89	306	0.83	6	AFQDKLYPFTWDAVR-5	DKPLGAVALKSYEEELVKDPR-10	2.6	726.053	7444	3822	2021_12_16_03_TcPink_pep198_1to10_BS3_p4	0
tcPINK1	tcPINK1	128	327	0.83	4	DLLPNPPKTWEEIPALDK-8	IAATMENAQKGEIMPNIPQMSAFWYAVR-10	0.2	1345.93	8518	5386	2021_12_16_03_TcPink_pep198_1to10_BS3_p4	0
tcPINK1	tcPINK1	915	953	0.83	4	VPTSGEILQWLLSLTTKVLCEGK-17	AKLANVR-2	-0.9	870.993	9514	6759	2021_12_16_03_TcPink_pep198_1to10_BS3_p4	0
tcPINK1	tcPINK1	103	274	0.82	5	YNGKLIAYPIAVEALSLIYNKDLLPNPPK-4	GQPSKPFVGVLSAGINAASPNKELAK-22	-1.4	1190.06	8326	5113	2021_12_16_03_TcPink_pep198_1to10_BS3_p4	1
tcPINK1	tcPINK1	425	930	0.82	4	SLIQQFCKR-8	SFGEKFTR-5	0.8	572.803	5886	1615	2021_12_16_03_TcPink_pep198_1to10_BS3_p4	0
CVP198	tcPINK1	11	425	0.81	4	MVLVDLKGGYGR-7	SLIQQFCKR-8	1.5	656.858	6582	2566	2021_12_16_03_TcPink_pep198_1to10_BS3_p4	0
tcPINK1	tcPINK1	456	894	0.81	4	TQIPKNFALR-5	LDPEVAANVCQLFLWAPSTWLKPGLK-22	2.7	1070.34	8570	5458	2021_12_16_03_TcPink_pep198_1to10_BS3_p4	0
tcPINK1	tcPINK1	0	47	0.8	7	ZMKIEEGK-1	VTVEHPDKLEEKFPQVAATGDGPDIIFWAHDR-12	-2.2	656.477	6527	2486	2021_12_16_03_TcPink_pep198_1to10_BS3_p4	0
tcPINK1	tcPINK1	592	925	0.8	5	VKDDETDDNKYPFALK-10	INNKSFGEK-4	-0.6	615.11	5351	993	2021_12_16_03_TcPink_pep198_1to10_BS3_p4	0
CVP198	tcPINK1	17	644	0.79	7	MVLVDLUGGYGRKK-13	RKHLPPHPNIVAIFSVFTDLIQELEGSKDLYPAALPPR-2	4.8	877.638	8732	5679	2021_12_16_03_TcPink_pep198_1to10_BS3_p4	1
tcPINK1	tcPINK1	30	120	0.79	5	KFEKDTGIK-4	LIAYPIAVEALSLIYNKDLLPNPPK-17	2	794.456	8304	5083	2021_12_16_03_TcPink_pep198_1to10_BS3_p4	0
CVP198	tcPINK1	11	89	0.78	4	MVLVDLKGGYGR-7	AFQDKLYPFTWDAVR-5	1.5	826.184	7784	4324	2021_12_16_03_TcPink_pep198_1to10_BS3_p4	0
tcPINK1	tcPINK1	425	925	0.78	4	SLIQQFCKR-8	INNKSFGEK-4	0.7	589.065	5309	952	2021_12_16_03_TcPink_pep198_1to10_BS3_p4	0
tcPINK1	tcPINK1	592	953	0.78	5	VKDDETDDNKYPFALK-10	AKLANVR-2	-0.9	562.098	5321	964	2021_12_16_03_TcPink_pep198_1to10_BS3_p4	0
tcPINK1	tcPINK1	769	953	0.78	4	SDNLLLDTSEPESPILVISDFGCCLADKTNGLSLPYTSYEMDK-28	AKLANVR-2	-0.8	1429.95	8857	5847	2021_12_16_03_TcPink_pep198_1to10_BS3_p4	0
CVP198	tcPINK1	11	670	0.77	6	MVLVDLKGGYGR-7	HLPPHPNIVAIFSVFTDLIQELEGSKDLYPAALPPR-26	1.7	907.662	9581	6856	2021_12_16_03_TcPink_pep198_1to10_BS3_p4	1
tcPINK1	tcPINK1	456	524	0.77	4	TQIPKNFALR-5	ILFGDSAPFFALVGVSIASGTGILTKEEELEGVCWEIR-26	-0.3	1359.97	9592	6872	2021_12_16_03_TcPink_pep198_1to10_BS3_p4	1
CVP198	tcPINK1	11	274	0.76	5	MVLVDLKGGYGR-7	GQPSKPFVGVLSAGINAASPNKELAK-22	-2.4	805.842	6774	2850	2021_12_16_03_TcPink_pep198_1to10_BS3_p4	0
tcPINK1	tcPINK1	176	456	0.76	5	YENGKYDIKDVGVDNAGAK-5	TQIPKNFALR-5	0.4	676.956	5740	1431	2021_12_16_03_TcPink_pep198_1to10_BS3_p4	0
tcPINK1	tcPINK1	456	837	0.76	4	TQIPKNFALR-5	LKNFNYK-2	2.1	563.572	5643	1308	2021_12_16_03_TcPink_pep198_1to10_BS3_p4	0
tcPINK1	tcPINK1	176	425	0.75	5	YENGKYDIKDVGVDNAGAK-5	SLIQQFCKR-8	1.7	675.345	5731	1417	2021_12_16_03_TcPink_pep198_1to10_BS3_p4	0
tcPINK1	tcPINK1	425	741	0.75	4	SLIQQFCKR-8	DLKSDNLLLDTSEPESPILVISDFGCCLADK-3	0.8	1196.1	8558	5441	2021_12_16_03_TcPink_pep198_1to10_BS3_p4	0
tcPINK1	tcPINK1	592	930	0.75	5	VKDDETDDNKYPFALK-10	SFGEKFTR-5	0.4	602.302	5919	1658	2021_12_16_03_TcPink_pep198_1to10_BS3_p4	1
tcPINK1	tcPINK1	296	314	0.74	5	EFLENYLLTDEGLEAVNKDKPLGAVALK-18	SYEEELVKDPR-8	1.2	919.082	7313	3632	2021_12_16_03_TcPink_pep198_1to10_BS3_p4	0
tcPINK1	tcPINK1	592	837	0.74	5	VKDDETDDNKYPFALK-10	LKNFNYK-2	2.1	593.306	5668	1344	2021_12_16_03_TcPink_pep198_1to10_BS3_p4	1
tcPINK1	tcPINK1	84	425	0.73	5	FGGYAQSGLLAEITPDKAFQDKLYPFTWDAVR-17	SLIQQFCKR-8	-0.7	985.106	7872	4453	2021_12_16_03_TcPink_pep198_1to10_BS3_p4	0
tcPINK1	tcPINK1	190	252	0.73	5	DVGVDNAGAKAGLTFLVDLIK-10	VNYGVTVLPTFKGQPSKPFVGVLSAGINAASPNKELAK-12	0.6	1231.28	8478	5330	2021_12_16_03_TcPink_pep198_1to10_BS3_p4	0
CVP198	tcPINK1	11	842	0.72	5	MVLVDLKGGYGR-7	LKNFNYKEGDLPK-7	1	602.928	6083	1874	2021_12_16_03_TcPink_pep198_1to10_BS3_p4	0
tcPINK1	tcPINK1	103	274	0.72	4	YNGKLIAYPIAVEALSLIYNK-4	GQPSKPFVGVLSAGINAASPNKELAK-22	0.9	1268.46	8248	5006	2021_12_16_03_TcPink_pep198_1to10_BS3_p4	0
tcPINK1	tcPINK1	456	930	0.72	4	TQIPKNFALR-5	SFGEKFTR-5	0.9	574.818	5888	1618	2021_12_16_03_TcPink_pep198_1to10_BS3_p4	0
CVP198	tcPINK1	11	769	0.71	4	MVLVDLKGGYGR-7	SDNLLLDTSEPESPILVISDFGCCLADKTNGLSLPYTSYEMDK-28	0	1564.01	9327	6498	2021_12_16_03_TcPink_pep198_1to10_BS3_p4	0
tcPINK1	tcPINK1	0	274	0.71	5	ZMKIEEGK-1	GQPSKPFVGVLSAGINAASPNKELAK-22	1.6	711.19	5865	1588	2021_12_16_03_TcPink_pep198_1to10_BS3_p4	0
tcPINK1	tcPINK1	103	456	0.71	4	YNGKLIAYPIAVEALSLIYNK-4	TQIPKNFALR-5	2.6	920.275	8359	5160	2021_12_16_03_TcPink_pep198_1to10_BS3_p4	0
tcPINK1	tcPINK1	425	435	0.71	4	SLIQQFCKR-8	DLNTTIGDKINAVSQATAAPSSLPK-9	-0.5	958.01	7605	4059	2021_12_16_03_TcPink_pep198_1to10_BS3_p4	0
tcPINK1	tcPINK1	435	456	0.71	4	DLNTTIGDKINAVSQATAAPSSLPK-9	TQIPKNFALR-5	-3.8	960.021	7585	4030	2021_12_16_03_TcPink_pep198_1to10_BS3_p4	0
CVP198	tcPINK1	11	43	0.7	7	MVLVDLKGGYGR-7	VTVEHPDKLEEKFPQVAATGDGPDIIFWAHDR-8	2.5	724.234	7103	3325	2021_12_16_03_TcPink_pep198_1to10_BS3_p4	1
tcPINK1	tcPINK1	138	837	0.7	4	TWEEIPALDKELK-10	LKNFNYK-2	0.7	659.607	6451	2383	2021_12_16_03_TcPink_pep198_1to10_BS3_p4	0
tcPINK1	tcPINK1	842	925	0.7	4	NFNYKEGDLPK-5	INNKSFGEK-4	1.7	625.321	5157	795	2021_12_16_03_TcPink_pep198_1to10_BS3_p4	0
tcPINK1	tcPINK1	568	592	0.69	5	FESNPITLNDLSLGKPIAK-15	VKDDETDDNKYPFALK-10	2.2	819.43	6956	3109	2021_12_16_03_TcPink_pep198_1to10_BS3_p4	1
CVP198	tcPINK1	11	298	0.68	4	MVLVDLKGGYGR-7	DKPLGAVALK-2	0.8	614.855	6697	2736	2021_12_16_03_TcPink_pep198_1to10_BS3_p4	0
tcPINK1	tcPINK1	456	644	0.68	6	TQIPKNFALR-5	KHLPPHPNIVAIFSVFTDLIQELEGSKDLYPAALPPR-1	-0.1	909.005	8950	5973	2021_12_16_03_TcPink_pep198_1to10_BS3_p4	1
tcPINK1	tcPINK1	741	837	0.68	4	DLKSDNLLLDTSEPESPILVISDFGCCLADK-3	LKNFNYK-2	2.6	1132.82	8364	5166	2021_12_16_03_TcPink_pep198_1to10_BS3_p4	0
tcPINK1	tcPINK1	30	30	0.67	4	KFEKDTGIK-4	KFEKDTGIK-4	1.2	567.819	4297	211	2021_12_16_03_TcPink_pep198_1to10_BS3_p4	0
tcPINK1	tcPINK1	921	930	0.67	4	VLCEGKINNK-6	SFGEKFTR-5	1.9	571.552	5082	732	2021_12_16_03_TcPink_pep198_1to10_BS3_p4	0
tcPINK1	tcPINK1	925	925	0.67	4	INNKSFGEK-4	INNKSFGEK-4	3.4	553.294	4415	274	2021_12_16_03_TcPink_pep198_1to10_BS3_p4	0
tcPINK1	tcPINK1	176	837	0.65	5	YENGKYDIKDVGVDNAGAK-5	LKNFNYK-2	1.6	624.721	5311	954	2021_12_16_03_TcPink_pep198_1to10_BS3_p4	0
tcPINK1	tcPINK1	456	584	0.65	5	TQIPKNFALR-5	VKDDETDDNKYPFALK-2	-0.1	645.34	5953	1702	2021_12_16_03_TcPink_pep198_1to10_BS3_p4	0
tcPINK1	tcPINK1	697	837	0.65	4	NMSLFLLMKR-9	LKNFNYK-2	1.8	579.822	6725	2777	2021_12_16_03_TcPink_pep198_1to10_BS3_p4	0

## Sheet: Report_CVP198_tcPINK1_DMTMM
DMTMM cross-links identified from CVP-198 and tc-PINK1
O' - oxydized methionine ; 'Z' - N-terminal ; 'z' - acetylated N-terminal ; 'U' - hydrolyzed cross-linker ; 'J' - ammonium + hydrolyzed cross-linker.
Protein 1	Protein 2	Residue Number 1	Residue Number 2	XL fragmentation score	Charge	Peptide 1	Peptide 2	ΔM [ppm]	M/Z	Raw File	Monoisotopic Err
tcPINK1	tcPINK1	841	845	1.34	5	LKNFNYK-6	JGDLPKLPDEVPTVIQALVANLLKR-3	5.5	755.829	2021_12_19_03_TcPink_pep198_1to100_DMTMM_p4	0
tcPINK1	tcPINK1	15	18	1.21	4	ZMKIEEGKLVIWINGDK-16	GYNGLAEVGKK-2	3.4	748.163	2021_12_19_03_TcPink_pep198_1to100_DMTMM_p4	0
tcPINK1	tcPINK1	42	47	1.09	5	VTVJHPDK-7	LEEKFPQVAATGDGPDIIFWAHUR-4	3.9	779.985	2021_12_19_03_TcPink_pep198_1to100_DMTMM_p4	0
tcPINK1	tcPINK1	843	866	1	4	EGDLPK-1	LPDEVPTVIQALVANLLKR-18	3.6	682.899	2021_12_19_03_TcPink_pep198_1to100_DMTMM_p4	0
tcPINK1	tcPINK1	0	279	0.92	4	ZMKIEEGK-1	EFLENYLLTDEGLEAVNK-1	2.8	728.873	2021_12_19_03_TcPink_pep198_1to100_DMTMM_p4	0
tcPINK1	tcPINK1	0	39	0.9	5	ZMKIEEGK-1	VTVEHPDKLEEKFPQVAATGDGPDIIFWAHDR-4	0.1	887.451	2021_12_19_03_TcPink_pep198_1to100_DMTMM_p4	0
tcPINK1	tcPINK1	550	556	0.9	4	WQYYUIDESR-7	FJSNPITLNDLSLGKPIAK-3	3.5	923.455	2021_12_19_03_TcPink_pep198_1to100_DMTMM_p4	0
CVP198	tcPINK1	9	866	0.88	4	MVLVDLK-5	LPDEVPTVIQALVANLLKR-18	2.6	722.684	2021_12_19_03_TcPink_pep198_1to100_DMTMM_p4	0
CVP198	tcPINK1	9	103	0.86	4	MVLVDLK-5	YNGKLIAYPIAVEALSLIYNK-4	4.2	788.705	2021_12_19_03_TcPink_pep198_1to100_DMTMM_p4	0
CVP198	tcPINK1	9	201	0.85	4	MVLVDLK-5	AGLTFLVDLIKNK-11	2.6	558.338	2021_12_19_03_TcPink_pep198_1to100_DMTMM_p4	0
CVP198	tcPINK1	9	584	0.83	4	MVLVDLK-5	VKDDETDUNKYPFALK-2	4	709.615	2021_12_19_03_TcPink_pep198_1to100_DMTMM_p4	0
tcPINK1	tcPINK1	30	66	0.83	5	KFEKDTGIK-4	FPQVAATGDGPDIIFWAHDR-19	3.9	652.74	2021_12_19_03_TcPink_pep198_1to100_DMTMM_p4	0
CVP198	tcPINK1	14	282	0.82	6	MVLVDLKGGYGR-10	JFLENYLLTDEGLEAVNKDKPLGAVALK-4	4.3	753.739	2021_12_19_03_TcPink_pep198_1to100_DMTMM_p4	0
tcPINK1	tcPINK1	120	131	0.82	5	LIAYPIAVEALSLIYNKDLLPNPPK-17	TWEEIPALDKELK-3	2.9	864.89	2021_12_19_03_TcPink_pep198_1to100_DMTMM_p4	2
tcPINK1	tcPINK1	279	930	0.81	4	EFLENYLLTDEGLEAVNK-1	SFGEKFTR-5	1.7	763.136	2021_12_19_03_TcPink_pep198_1to100_DMTMM_p4	0
tcPINK1	tcPINK1	552	555	0.81	4	IKWQYYUIDESR-11	FESNPITLNULSLGKPIAK-2	3	983.75	2021_12_19_03_TcPink_pep198_1to100_DMTMM_p4	0
tcPINK1	tcPINK1	279	456	0.79	4	EFLENYLLTDEGLEAVNK-1	TQIPKNFALR-5	2.1	817.185	2021_12_19_03_TcPink_pep198_1to100_DMTMM_p4	0
tcPINK1	tcPINK1	168	173	0.78	5	SALMFNLQJPYFTWPLIAADGGYAFK-23	YENGKYUIKDVGVDNAGAK-2	0.9	1053.91	2021_12_19_03_TcPink_pep198_1to100_DMTMM_p4	0
tcPINK1	tcPINK1	279	925	0.78	4	EFLENYLLTDEGLEAVNK-1	INNKSFGEK-4	3.7	779.4	2021_12_19_03_TcPink_pep198_1to100_DMTMM_p4	0
tcPINK1	tcPINK1	0	972	0.77	4	ZMKIEEGK-1	NALHWIQENLPELD-14	2.6	627.823	2021_12_19_03_TcPink_pep198_1to100_DMTMM_p4	1
tcPINK1	tcPINK1	30	279	0.77	4	FEKDTGIK-3	EFLENYLLTDEGLEAVNK-1	3	754.638	2021_12_19_03_TcPink_pep198_1to100_DMTMM_p4	0
tcPINK1	tcPINK1	215	223	0.76	5	HMNADTUYSIAEAAFNK-12	GETAMTINGPWAWSNIUTSKVNYGVTVLPTFK-3	2.5	1131.74	2021_12_19_03_TcPink_pep198_1to100_DMTMM_p4	0
tcPINK1	tcPINK1	866	972	0.76	4	LPDEVPTVIQALVANLLKR-18	NALHWIQENLPELD-14	5.1	941.276	2021_12_19_03_TcPink_pep198_1to100_DMTMM_p4	0
tcPINK1	tcPINK1	83	91	0.75	4	FGGYAQSGLLAJITPDK-16	AFQUKLYPFTWDAVR-7	3.3	971.481	2021_12_19_03_TcPink_pep198_1to100_DMTMM_p4	0
tcPINK1	tcPINK1	79	953	0.75	4	FGGYAQSGLLAEITPDK-12	AKLANVR-2	3.6	630.599	2021_12_19_03_TcPink_pep198_1to100_DMTMM_p4	0
CVP198	CVP198	9	11	0.74	4	MVLVDLK-5	MVLVULKGGYGR-7	4.7	562.063	2021_12_19_03_TcPink_pep198_1to100_DMTMM_p4	0
tcPINK1	tcPINK1	456	477	0.74	4	TQIPKNFALR-5	ILIDNVLNR-4	0.5	560.333	2021_12_19_03_TcPink_pep198_1to100_DMTMM_p4	0
tcPINK1	tcPINK1	274	279	0.73	4	GQPSKPFVGVLSAGINAASPNKJLAK-22	EFLJNYLLTDEGLEAVNK-1	1.9	1235.14	2021_12_19_03_TcPink_pep198_1to100_DMTMM_p4	1
tcPINK1	tcPINK1	582	587	0.73	5	GTNGVVYSAKVK-10	DDETUDNKYPFALK-3	4.5	603.5	2021_12_19_03_TcPink_pep198_1to100_DMTMM_p4	0
tcPINK1	tcPINK1	79	103	0.72	5	FGGYAQSGLLAEITPDK-12	YNGKLIAYPIAVEALSLIYNKDLLPNPPK-4	1.3	996.146	2021_12_19_03_TcPink_pep198_1to100_DMTMM_p4	1
tcPINK1	tcPINK1	190	359	0.72	4	DVGVDNAGAKAGLTFLVDLIK-10	QTVDEALK-4	5.4	750.916	2021_12_19_03_TcPink_pep198_1to100_DMTMM_p4	0
tcPINK1	tcPINK1	842	851	0.72	4	NFNYKEGDLPK-5	LPDJVPTVIQALVANLLK-3	3.4	845.212	2021_12_19_03_TcPink_pep198_1to100_DMTMM_p4	0
tcPINK1	tcPINK1	112	128	0.71	5	LIAYPIAVEALSLIYNK-9	DLLPNPPKTWEEIPALDKELK-8	3.8	864.69	2021_12_19_03_TcPink_pep198_1to100_DMTMM_p4	1
tcPINK1	tcPINK1	477	866	0.71	4	ILIDNVLNR-4	LPDEVPTVIQALVANLLKR-18	4.1	785.723	2021_12_19_03_TcPink_pep198_1to100_DMTMM_p4	0
tcPINK1	tcPINK1	42	47	0.7	6	FEKDTGIKVTVEHPDK-15	LEEKFPQVAATGDGPDIIFWAHDR-4	5.7	756.892	2021_12_19_03_TcPink_pep198_1to100_DMTMM_p4	0
